# Supplementary material for: Effect of acute ankle experimental pain on lower limb motor control assessed by the modified star excursion balance test
Source: Front Sports Act Living. 2023 Jan 18;5:1082240. doi: 10.3389/fspor.2023.1082240 (PMC9890167; doi:10.3389/fspor.2023.1082240)
Supplement: Supplementary file 1 [file Datasheet1.xlsx]

## Sheet: Participants
Control	Sex	Age	Height (cm)	Weight (kg)	Stim (mA)	LEFS (/80)	Leg length (cm)	Footedness
S2	M	24	168	61	0	80	88	R
S4	M	29	183	87	0	80	102	R
S10	F	26	156	73	0	80	80	R
S17	F	28	157	52	0	74	85.3	R
S19	M	24	173	81	0	80	94.5	R
S20	F	32	164	70	0	80	90.5	L
S24	F	30	160	51	0	73	86	R
S28	F	21	150	48	0	80	85	R
S30	M	25	184	75	0	80	102.5	R
S31	M	30	185	94	0	80	103	R
S37	F	33	169	60	0	80	92	R
S41	F	21	163	61	0	79	88.5	R
S42	F	34	157	59	0	80	85	R
S43	M	26	185	84	0	76	103.5	R
S47	M	24	178	86	0	76	94.5	R
S48	M	33	170	64	0	74	90.5	R
Mean		27.5	168.875	69.125	0	78.25	91.925
SD		4.24264	11.5232	14.2542	0	2.64575	7.44558
Painless	Sex	Age	Height (cm)	Weight (kg)	Stim (mA)	LEFS (/80)	Leg length (cm)	Footedness
S1	F	34	180	66	1.8	80	101.5	R
S7	M	21	182	91	1.5	80	98.5	R
S8	F	24	165	63	1.3	76	98	L
S11	M	20	192	92	3.7	77	102	R
S13	F	19	165	61	1.9	77	92.5	R
S15	F	28	168	66	5.5	75	90	R
S22	M	26	174	69	1.4	80	99.5	R
S25	M	24	180	77	1.8	80	96	R
S27	M	27	188	91	2.5	80	103.5	R
S33	F	26	169	74	1.6	77	94.5	R
S34	M	30	173	73	1.8	72	94.5	R
S35	F	30	168	61	1.6	80	90.5	L
S36	F	29	168	78	1.6	80	89.5	L
S39	M	33	170	79	2.4	78	88.5	L
S40	F	24	168	61	2.4	80	83	R
S45	M	24	178	79	1.4	79	96.5	R
Mean		26.1875	174.25	73.8125	2.1375	78.1875	94.9062
SD		4.3546	8.24217	10.8272	1.07943	2.37259	5.63684
Painful	Sex	Age	Height (cm)	Weight (kg)	Stim (mA)	LEFS (/80)	Leg length (cm)	Footedness
S3	M	26	182	77	9.7	80	98.5	R
S5	F	23	173	76	10.75	78	94.5	R
S6	F	24	165	67	10.75	77	87	R
S9	M	29	180	82	8	77	95	R
S12	M	29	184	91	8.1	80	101	R
S14	M	22	175	72	9.5	80	96	R
S16	M	25	174	68	9	80	95	R
S18	M	28	183	85	8.25	80	103	R
S21	F	23	170	66	15.5	80	102	R
S23	F	30	157	59	9.25	78	85.5	R
S26	F	26	168	64	11	76	93.5	R
S29	M	33	184	78	7	80	103	R
S32	F	28	165	60	15	80	90	R
S38	M	23	187	72	7.2	78	101	R
S44	F	30	165	57	9	80	91.5	R
S46	F	29	166	65	8.5	77	90	R
Mean		26.75	173.625	71.1875	9.78125	78.8125	95.4062
SD		3.21455	8.93588	9.74487	2.4396	1.47054	5.64865

## Sheet: Fig 2 - Raw
Control	Anterior - YBT1	Anterior - YBT2	Posterolateral - YBT1	Posterolateral - YBT2	Posteromedial - YBT1	Posteromedial - YBT2
S2	69.5	67.3	84.5	89	89.5	92.3
S4	80.3	82.8	103.5	113	102.8	106
S10	62	63	78	77	82	83.3
S17	78.8	77.5	102	102	99.3	101
S19	70.5	74	92.5	96.5	98	100.8
S20	74.5	72.5	90	87	91	91.3
S24	72.3	73.8	84.5	81.5	85.3	81.5
S28	75.8	73	80	79	78.3	78.3
S30	80.8	81.5	96.5	102.5	101.5	108
S31	73.5	72.3	108.5	109.3	103.3	103
S37	73	75.8	77.5	76	84	84
S41	72.3	73.5	81.5	77.5	84.5	84.5
S42	61.8	60.8	81.5	81	77	76.3
S43	84.3	82.3	92.8	97	102.3	106
S47	80.5	80.5	71.8	78.5	87.3	84.5
S48	77.5	78	96	100.5	104.5	102
Mean	74.2125	74.2875	88.8187	90.4562	91.9125	92.675
SD	6.34927	6.43717	10.5673	12.4837	9.63763	11.0071
Painless	Anterior - YBT1	Anterior - YBT2	Posterolateral - YBT1	Posterolateral - YBT2	Posteromedial - YBT1	Posteromedial - YBT2
S1	85	81.5	85.5	85.5	91	91.5
S7	76	76	91.3	92	98.3	96
S8	72	70.3	85	86.5	84.5	89
S11	87.5	85.8	89.3	88	97	96			Control		Painless		Painfull					PL							PM
S13	76.3	76	83.5	86.5	89.8	88.5			Anterior - YBT1	Anterior - YBT2	Anterior - YBT1	Anterior - YBT2	Anterior - YBT1	Anterior - YBT2				Control		Painless		Painfull			Control		Painless		Painfull
S15	78	76.5	92.3	92.8	92.8	93			74.2125	74.2875	76.2938	75.675	77.7312	70.7562				Anterior - YBT1	Anterior - YBT2	Anterior - YBT1	Anterior - YBT2	Anterior - YBT1	Anterior - YBT2		Anterior - YBT1	Anterior - YBT2	Anterior - YBT1	Anterior - YBT2	Anterior - YBT1	Anterior - YBT2
S22	72.8	71.5	89.5	90	99.5	99.5			6.34927	6.43717	9.87903	9.01462	7.7104	7.81903				88.8187	90.4562	86.9813	88.5687	88.975	82		91.9125	92.675	92.75	93.5312	94.3625	88.1812
S25	76	73.8	100.5	101	106.8	105.5												10.5673	12.4837	9.51422	7.50002	9.50673	14.0285		9.63763	11.0071	8.78635	7.2145	9.89053	11.4942
S27	98	95.5	96	91	104	102
S33	81.5	83	83	87.5	86	89
S34	58.3	57.8	67.5	73	83.5	87										3 groupes, 1 direction
S35	68.5	71.3	69.5	74.5	74.5	78
S36	77.5	78	85.8	92.5	85.5	92.5
S39	62	65.5	92	96.3	99.5	99
S40	67.3	66	79	82.5	89.3	87
S45	84	82.3	102	97.5	102	103
Mean	76.2938	75.675	86.9813	88.5687	92.75	93.5312
SD	9.87903	9.01462	9.51422	7.50002	8.78635	7.2145
Painful	Anterior - YBT1	Anterior - YBT2	Posterolateral - YBT1	Posterolateral - YBT2	Posteromedial - YBT1	Posteromedial - YBT2
S3	86.8	76.5	103	102.5	101.3	91
S5	80	73.7	80.5	76.5	92.8	86.5
S6	71.5	70	84	72	85.5	80.8
S9	80.3	72.5	92.5	94	103	100
S12	81.8	68.5	101	94.5	97.8	88.5
S14	84.3	79	94.5	88	95.8	95.5
S16	89	86.8	97	95	107.5	106
S18	74.8	72.5	104	96	119.5	111
S21	64	62.3	77.3	75	82.5	71.5
S23	70.8	66	80.5	79	82.8	77.8
S26	69.8	64.5	91	86.5	88.5	86.3
S29	78.5	71.8	94.5	82.5	96.5	78
S32	85.3	63.5	73.5	57.5	90.5	74
S38	86.8	83	83.8	85	91.8	97.5
S44	68.5	61.5	81	77.5	86	88.5
S46	71.5	60	85.5	50.5	88	78
Mean	77.7312	70.7562	88.975	82	94.3625	88.1812
SD	7.7104	7.81903	9.50673	14.0285	9.89053	11.4942

## Sheet: Fig 2 - Norm
Control	Anterior - mSEBT1	Anterior - mSEBT2	Posterolateral - mSEBT1	Posterolateral - mSEBT2	Posteromedial - mSEBT1	Posteromedial - mSEBT2				Pairwise Comparisons
S2	71.5983	66.6667	82.5397	81.4815	86.7725	88.0952				(I) Group*Time		Mean Difference (I-J)	Std. Error	Sequential Bonferroni Sig.	95% Wald Confidence Interval for Differenceb
S4	87.5982	82.0106	107.937	107.937	105.026	106.878									Lower	Upper
S10	80.5431	76.7196	95.2381	92.0635	96.2963	96.5608				[Painful]*[mSEBT1]	[Painful]*[mSEBT2]	7.02825	1.45533	p=.00002	2.75657	11.2999
S17	79.9783	78.0423	89.418	86.2434	90.2116	86.2434					[Control]*[mSEBT1]	1.70424	2.54284	p>.05	-3.98995	7.39842
S19	84.6825	77.2487	84.6561	83.5979	82.8042	82.8042					[Control]*[mSEBT2]	1.30545	2.90368	p>.05	-4.89785	7.50875
S20	78.4977	80.1587	82.0106	80.4233	88.8889	88.8889					[Painless]*[mSEBT1]	1.73902	2.68626	p>.05	-4.24642	7.72447
S24	79.2103	77.7778	86.2434	82.0106	89.418	89.418					[Painless]*[mSEBT2]	1.09958	2.4917	p>.05	-4.21445	6.41361
S28	68.9511	64.2857	86.2434	85.7143	81.4815	80.6878				[Painful]*[mSEBT2]	[Painful]*[mSEBT1]	-7.02825	1.45533	p=.00002	-11.2999	-2.75657
S30	76.0022	71.164	89.418	94.1799	94.709	97.619					[Control]*[mSEBT1]	-5.32401	3.05638	p>.05	-14.1585	3.51049
S31	81.6376	87.5661	109.524	119.577	108.73	112.169					[Control]*[mSEBT2]	-5.7228	3.36256	p>.05	-15.2899	3.84431
S37	74.4096	78.3069	97.8836	102.116	103.704	106.614					[Painless]*[mSEBT1]	-5.28922	3.1767	p>.05	-14.249	3.67052
S41	81.9348	86.2434	102.116	108.466	107.407	114.286					[Painless]*[mSEBT2]	-5.92867	3.01397	p>.05	-14.7105	2.85321
S42	74.9767	76.455	114.815	115.608	109.259	108.995				[Control]*[mSEBT1]	[Painful]*[mSEBT1]	-1.70424	2.54284	p>.05	-7.39842	3.98995
S43	85.2887	87.037	98.1481	102.646	108.201	112.169					[Painful]*[mSEBT2]	5.32401	3.05638	p>.05	-3.51049	14.1585
S47	85.1852	85.1852	75.9259	83.0688	92.328	89.418					[Control]*[mSEBT2]	-0.398787	0.730927	p>.05	-1.99211	1.19454
S48	83.7879	82.5397	101.587	106.349	110.582	107.937					[Painless]*[mSEBT1]	0.0347878	2.6397	p>.05	-5.15086	5.22043
Mean	79.6426	78.588	93.9815	95.7176	97.2388	98.0489					[Painless]*[mSEBT2]	-0.604654	2.44143	p>.05	-5.61321	4.4039
SD	5.3013	6.81457	11.1867	13.205	10.193	11.6586				[Control]*[mSEBT2]	[Painful]*[mSEBT1]	-1.30545	2.90368	p>.05	-7.50875	4.89785
											[Painful]*[mSEBT2]	5.7228	3.36256	p>.05	-3.84431	15.2899
Painless	Anterior - mSEBT1	Anterior - mSEBT2	Posterolateral - mSEBT1	Posterolateral - mSEBT2	Posteromedial - mSEBT1	Posteromedial - mSEBT2					[Control]*[mSEBT1]	0.398787	0.730927	p>.05	-1.19454	1.99211
S1	87.0187	86.2434	90.4762	90.4762	96.2963	96.8254					[Painless]*[mSEBT1]	0.433575	2.98888	p>.05	-5.57967	6.44682
S7	74.8394	74.3386	89.9471	91.5344	89.418	94.1799					[Painless]*[mSEBT2]	-0.205866	2.8153	p>.05	-5.79574	5.38401
S8	81.5458	80.4233	88.3598	91.5344	94.9735	93.6508				[Painless]*[mSEBT1]	[Painful]*[mSEBT1]	-1.73902	2.68626	p>.05	-7.72447	4.24642
S11	84.8157	80.9524	97.619	98.1481	98.1481	98.4127					[Painful]*[mSEBT2]	5.28922	3.1767	p>.05	-3.67052	14.249
S13	86.2434	87.8307	87.8307	92.5926	91.0053	94.1799					[Control]*[mSEBT1]	-0.0347878	2.6397	p>.05	-5.22043	5.15086
S15	74.1004	75.3968	73.545	78.836	78.836	82.5397					[Control]*[mSEBT2]	-0.433575	2.98888	p>.05	-6.44682	5.57967
S22	84.3162	82.5397	90.7407	97.8836	90.4762	97.8836					[Painless]*[mSEBT2]	-0.639441	0.464198	p>.05	-1.86253	0.583648
S25	76.1124	69.8413	83.5979	87.3016	94.4444	92.0635				[Painless]*[mSEBT2]	[Painful]*[mSEBT1]	-1.09958	2.4917	p>.05	-6.41361	4.21445
S27	78.7796	80.4233	96.5608	97.3545	103.968	101.587					[Painful]*[mSEBT2]	5.92867	3.01397	p>.05	-2.85321	14.7105
S33	89.1885	90.7407	94.4444	93.1217	102.646	101.587					[Control]*[mSEBT1]	0.604654	2.44143	p>.05	-4.4039	5.61321
S34	74.8598	75.6614	94.709	95.2381	105.291	105.291					[Control]*[mSEBT2]	0.205866	2.8153	p>.05	-5.38401	5.79574
S35	79.6118	78.0423	106.349	106.878	112.963	111.64					[Painless]*[mSEBT1]	0.639441	0.464198	p>.05	-0.583648	1.86253
S36	99.2869	101.058	101.587	96.2963	110.053	107.937
S39	61.6402	61.1111	71.4286	77.2487	88.3598	92.0635
S40	67.8325	69.3122	97.3545	101.852	105.291	104.762
S45	87.7707	87.037	107.937	103.175	107.937	108.995
Mean	80.4976	80.0595	92.0304	93.7169	98.1316	98.9749
SD	9.07387	9.5443	10.064	7.93092	9.29244	7.63439
Painful	Anterior - mSEBT1	Anterior - mSEBT2	Posterolateral - mSEBT1	Posterolateral - mSEBT2	Posteromedial - mSEBT1	Posteromedial - mSEBT2
S3	84.6561	77.9365	85.1852	80.9524	98.1481	91.5344
S5	78.8542	74.0741	88.8889	76.1905	90.4762	85.4497
S6	65.3517	65.873	81.746	79.3651	87.3016	75.6614
S9	78.7385	69.8413	85.1852	83.5979	87.5661	82.2751
S12	74.1915	68.254	96.2963	91.5344	93.6508	91.2698
S14	92.4603	67.1958	77.7778	60.8466	95.7672	78.3069
S16	73.7011	65.0794	85.7143	82.0106	91.0053	93.6508
S18	77.5132	63.4921	90.4762	53.4392	93.1217	82.5397
S21	89.9296	80.9524	108.995	108.466	107.143	96.2963
S23	84.7034	76.7196	97.8836	99.4709	108.995	105.82
S26	83.7498	72.4868	106.878	100	103.439	93.6508
S29	88.459	83.5979	100	93.1217	101.323	101.058
S32	93.9334	91.7989	102.646	100.529	113.757	112.169
S38	75.9567	76.7196	110.053	101.587	126.455	117.46
S44	79.663	75.9259	100	87.3016	102.116	82.5397
S46	88.8706	87.8307	88.6243	89.9471	97.0899	103.175
Mean	81.9208	74.8611	94.1468	86.7725	99.8347	93.3036
SD	7.79149	8.26892	10.0663	14.845	10.4676	12.1692
